# Supplementary material for: Global Prioritizing Disease Candidate lncRNAs via a Multi-level Composite Network
Source: Sci Rep. 2017 Jan 4;7:39516. doi: 10.1038/srep39516 (PMC5209722; doi:10.1038/srep39516)
Supplement: Supplementary Dataset 1 [file srep39516-s2.csv]

phenotypeId	phenotypeName	seeds	top50RiskLncRNA
102200	PITUITARY ADENOMA, GROWTH HORMONE-SECRETING	AIP;GNAS;102200;H19;MEG3;HOTAIR;MALAT1	GNAS-AS1;CDKN2B-AS1;PVT1;GAS5;SNHG16;TUG1;HULC;RMST;CCAT1;XIST;BCYRN1;LINC01315;CRNDE;UCA1;IGF2-AS;WT1-AS;DLEU2;NEAT1;ADAMTS9-AS2;CCDC26;CBR3-AS1;BDNF-AS;TUSC8;ACTA2-AS1;TUSC7;SNHG5;HIF1A-AS1;LINC00032;HIF1A-AS2;MYCNOS;TINCR;SNHG11;BOK-AS1;MIR155HG;MIR31HG;SOX2-OT;MIAT;MKRN3-AS1;TTC28-AS1;RP11-284F21.8;PTCSC3;LINC01372;MIR1-1HG;AC005562.1;RP11-552M11.8;RP11-800A3.4;MIR7-3HG;LINC00160;AC131097.4;P…
104300	ALZHEIMER DISEASE	APP;SORL1;104300;HAR1A;HAR1B;BCYRN1;CDKN2B-AS1;SNHG3;SOX2-OT;GDNF-AS1	NEAT1;BDNF-AS;H19;MEG3;TUG1;DGCR5;HOTAIR;HTT-AS;MALAT1;MIAT;KCNQ1DN;CBR3-AS1;TRAF3IP2-AS1;LINC00271;DAOA-AS1;GAS5;TUSC8;LINC00032;UCA1;FLJ33581;TINCR;PVT1;LINC01315;XIST;KANSL1-AS1;RP11-98D18.2;NHEG1;RP11-750H9.5;RP11-791M20.1;MIR31HG;TRBV11-2;RP11-443B7.3;RP11-195M16.1;RP1-153P14.8;RP11-166N6.2;RP11-541F9.2;LINC01094;RP11-18H21.1;RP11-164H13.1;CTD-2006K23.1;AC098823.3;RP11-246A10.1;AC091814.3;LI…
108725	ATHEROSCLEROSIS SUSCEPTIBILITY	108725;H19;CDKN2B-AS1	MIAT;MEG3;MALAT1;GAS5;HOTAIR;LINC00032;BDNF-AS;SNHG11;ADAMTS9-AS2;SNHG16;CCDC26;XIST;PVT1;WT1-AS;BCYRN1;SOX2-OT;CBR3-AS1;LINC01315;MKRN3-AS1;BOK-AS1;UCA1;MYCNOS;IGF2-AS;CTA-221G9.12;CTD-2003C8.2;HHATL-AS1;RP11-451G4.2;RP3-429O6.1;HULC;AP000695.4;RP11-184I16.4;TUG1;RP11-619A14.3;PRRT3-AS1;MBNL1-AS1;RP11-253E3.3;RP11-567N4.2;CTD-3064M3.4;CTD-2083E4.7;LINC00948;ACVR2B-AS1;AC079586.1;AF003626.1;AC083…
109100	AUTOIMMUNE DISEASE	AIRE;CTLA4;PDCD1;TLR5;109100;GAS5;ZFAT-AS1	H19;CDKN2B-AS1;MALAT1;LINC00032;SNHG5;PVT1;HOTAIR;MEG3;TUG1;DLEU2;XIST;MIR155HG;IGF2-AS;HIF1A-AS1;HIF1A-AS2;MIAT;IFNG-AS1;BCYRN1;MIR7-3HG;RP11-382A20.6;HCG23;WT1-AS;CTC-301O7.4;SNHG1;PSORS1C3;LINC01315;AC009955.8;LOXL1-AS1;RP11-292D4.1;CTD-2036P10.3;RP4-564F22.5;RP4-798A10.2;KCND3-IT1;BOK-AS1;RP11-355I22.2;RP3-395P12.2;CTD-2316B1.2;RP11-166D18.1;DNM3OS;AC013472.4;RP11-158K1.3;LRRC75A-AS1;LL0XNC01…
109543	LEUKEMIA, CHRONIC LYMPHOCYTIC, SUSCEPTIBILITY TO, 2	109543;SNHG5;HOTAIR;DLEU2;GAS5;MIR155HG;MALAT1;TUG1	H19;MEG3;WT1-AS;PVT1;CDKN2B-AS1;UCA1;XIST;BCYRN1;LINC00032;PSORS1C3;RMST;SNHG16;NEAT1;LINC01315;ZFAT-AS1;ACTA2-AS1;TINCR;HULC;IGF2-AS;TUSC7;BDNF-AS;HAR1B;DGCR5;HTT-AS;CBR3-AS1;HIF1A-AS2;HIF1A-AS1;HAR1A;CCAT1;TUSC8;MIAT;MIR31HG;CRNDE;BOK-AS1;MIR7-3HG;SOX2-OT;PCAT1;C1QTNF9B-AS1;LOXL1-AS1;HOTTIP;RP4-773N10.4;PSMA3-AS1;SNHG1;LINC01197;SNHG17;AC009948.5;PCBP1-AS1;SNHG6;MYCNOS;RP11-1277A3.1
109800	BLADDER CANCER	HRAS;RB1;FGFR3;109800;H19;SNHG16;UCA1;MEG3;XIST;MALAT1;TUG1	HOTAIR;BCYRN1;GAS5;TUSC7;PVT1;CDKN2B-AS1;TUSC8;HULC;CCAT1;CRNDE;HIF1A-AS1;HIF1A-AS2;BOK-AS1;DLEU2;TDRG1;MYCNOS;TINCR;ACTA2-AS1;MIR31HG;BDNF-AS;IGF2-AS;NEAT1;WT1-AS;MIR155HG;DGCR5;MIR7-3HG;MIAT;HAR1B;SNHG5;ADAMTS9-AS2;HAR1A;CCDC26;HOTTIP;LINC00032;LINC01315;HTT-AS;SNHG11;AP001372.2;CBR3-AS1;TMEM51-AS1;BX322557.10;RP11-248G5.8;STX18-AS1;BOLA3-AS1;RP11-197K6.1;ITGA9-AS1;RP1-239B22.5;AC074212.5;RP11-…
114480	BREAST CANCER	BRCA2;CHEK2;NBN;AKT1;RAD51;BRIP1;BRCA1;XRCC3;PIK3CA;PALB2;FAM175A;114480;H19;MIR31HG;UCA1;MEG3;HOTAIR;XIST;GAS5;BCYRN1;CDKN2B-AS1;PVT1;MALAT1	TUSC7;BOK-AS1;TDRG1;IGF2-AS;TUG1;SNHG16;CBR3-AS1;C1QTNF9B-AS1;PCAT1;PCGEM1;PCA3;LINC00963;HULC;LINC00032;CRNDE;KCNQ1DN;MIAT;CCAT1;DLEU2;SNHG5;RMST;TINCR;ACTA2-AS1;LINC01315;MIR7-3HG;ADAMTS9-AS2;HOTTIP;SOX2-OT;WT1-AS;TUSC8;HAR1B;MYCNOS;HIF1A-AS1;SNHG3;CCDC26;HIF1A-AS2;MIR155HG;NEAT1;HAR1A;ZFAT-AS1;BDNF-AS;GDNF-AS1;LINC00271;SNHG11;RP11-383H13.1;RP11-1277A3.1;ITGA9-AS1;PSMD5-AS1;RP11-66B24.4;RP11-5…
114500	COLORECTAL CANCER	SMAD4;SMAD3;WRN;AXIN2;RET;GNAS;BRAF;AKT1;CTNNB1;MLH3;ALOX12;NF1;RUNX1T1;EPHA3;PIK3CA;114500;H19;SNHG16;MEG3;HOTAIR;CRNDE;CCAT1;HULC;MALAT1	CDKN2B-AS1;PSORS1C3;PTCSC3;PVT1;GAS5;XIST;TUG1;UCA1;HIF1A-AS2;HIF1A-AS1;BCYRN1;IGF2-AS;RMST;CBR3-AS1;MYCNOS;GNAS-AS1;SOX2-OT;MIAT;BOK-AS1;MIR7-3HG;LINC01315;HOTTIP;DLEU2;MIR31HG;WT1-AS;ADAMTS9-AS2;TINCR;NEAT1;ACTA2-AS1;TUSC8;TUSC7;CCDC26;LINC00032;BDNF-AS;SNHG5;PCAT1;SNHG11;LINC01370;FAM66D;RP11-37B2.1;STEAP3-AS1;DGCR5;AC074212.5;RP11-319G6.1;AP000253.1;PROX1-AS1;RP11-383H13.1;ARRDC1-AS1;XXyac-YR…
114550	HEPATOCELLULAR CARCINOMA	APC;AXIN1;MET;MTUS1;CDKN3;PIK3CA;114550;IGF2-AS;H19;MIR7-3HG;MEG3;MIAT;HOTAIR;XIST;BOK-AS1;GAS5;CDKN2B-AS1;HOTTIP;HULC;MALAT1	PVT1;SNHG16;TDRG1;UCA1;TUG1;CCAT1;BCYRN1;CRNDE;LINC00032;MIR31HG;RMST;DLEU2;BDNF-AS;SNHG5;CBR3-AS1;LINC01315;PCAT1;HAR1B;LINC00963;ADAMTS9-AS2;LINC00271;C1QTNF9B-AS1;HAR1A;WT1-AS;TRAF3IP2-AS1;HIF1A-AS2;CCDC26;HIF1A-AS1;TUSC7;NEAT1;ZFAT-AS1;MIR155HG;PCGEM1;SOX2-OT;PCA3;MYCNOS;TINCR;DAOA-AS1;RP4-545K15.5;CTD-3064C13.1;RP5-827C21.2;RP4-742J24.2;ZBED3-AS1;MANEA-AS1;SIK3-IT1;RP11-701H24.3;SLC8A1-AS1;R…
115470	CAT EYE SYNDROME	115470;CECR9;CECR3	AC073842.19;RP11-132N15.3;AC112721.1;RP11-725D20.1;RP11-4O3.1;RP11-550P17.5;RP11-349I1.2;RP11-252E2.2;RP11-350A1.2;RP11-6B4.1;RP4-798P15.3;RP11-215P8.4;LINC00399;RP11-503C24.4;RP11-417L19.2;RP5-905H7.3;RP13-631K18.2;RP11-403I13.5;RP11-108O10.2;RP11-254F7.1;CTC-527H23.3;RP11-677I18.4;RP11-67L3.5;RP11-659E9.4;FAM99B;CASC19;RP11-119D9.1;LINC01034;LINC01430;CTA-125H2.2;RP11-472K22.1;RP11-329B9.1;FGF1…
125853	DIABETES MELLITUS, NONINSULIN-DEPENDENT	INPPL1;SLC2A4;PPP1R3A;TCF7L2;KCNQ1;LIPC;MAPK8IP1;IRS1;HNF4A;INSR;NEUROD1;ADIPOQ;AKT2;HNF1B;PDX1;ENPP1;MCF2L2;125853;LINC00271;LINC01370;PDZRN3-AS1;CDKN2B-AS1;PVT1;MALAT1	H19;HOTAIR;MEG3;MIAT;GAS5;BDNF-AS;TRAF3IP2-AS1;HAR1A;HAR1B;DAOA-AS1;IGF2-AS;TUG1;LINC01315;BCYRN1;SNHG16;NEAT1;XIST;DLEU2;LINC00032;TUSC7;HULC;HIF1A-AS2;UCA1;CBR3-AS1;SNHG5;CCAT1;HIF1A-AS1;MYCNOS;TUSC8;SOX2-OT;LINC00963;TINCR;ADAMTS9-AS2;MTHFS;SNHG11;AP001065.15;SNHG6;RP11-297P16.3;MIR7-3HG;RP11-209K10.2;MIR155HG;POU6F2-AS1;LINC01485;GS1-124K5.11;RP11-256L6.3;ITIH4-AS1;LINC00659;RP11-422N16.3;RP1…
133239	ESOPHAGEAL CANCER	TGFBR2;TP53;WWOX;LZTS1;ALOX12;133239;H19;HOTAIR;CBR3-AS1;CDKN2B-AS1;SOX2-OT	MALAT1;PVT1;MEG3;BCYRN1;GAS5;SNHG16;HAR1A;HULC;HAR1B;SNHG3;CRNDE;CCAT1;GDNF-AS1;TUG1;RMST;IGF2-AS;LINC01315;MIAT;UCA1;LINC00032;C1QTNF9B-AS1;LINC00963;PCAT1;TINCR;PCGEM1;PCA3;ACTA2-AS1;XIST;BDNF-AS;ADAMTS9-AS2;SNHG11;CCDC26;WT1-AS;DLEU2;MIR7-3HG;SNHG5;BOK-AS1;MIR31HG;MKRN3-AS1;DGCR5;KLHL7-AS1;MIR155HG;BAALC-AS1;LINC00707;PTCSC3;TUSC8;RP11-271M24.2;THRB-AS1;PWAR6;AC137932.6
137800	GLIOMA SUSCEPTIBILITY 1	ERBB2;DMBT1;PPARG;PTEN;IDH1;137800;H19;MEG3;CCDC26;CDKN2B-AS1;ADAMTS9-AS2	MALAT1;HOTAIR;GAS5;PVT1;TUG1;UCA1;BCYRN1;LINC00032;IGF2-AS;TINCR;ACTA2-AS1;SNHG16;WT1-AS;XIST;MIAT;CBR3-AS1;BDNF-AS;PCAT1;HULC;LINC00963;BOK-AS1;SOX2-OT;PCGEM1;PCA3;SNHG11;C1QTNF9B-AS1;MYCNOS;LINC01315;HAR1A;CCAT1;RP11-46H11.3;RP11-1094H24.4;MKRN3-AS1;HAR1B;HIF1A-AS1;AC074212.5;LINC00476;RP11-166D19.1;RP11-553L6.5;CTD-2083E4.4;AC017060.1;AJ006998.2;RP4-666F24.3;RP11-774O3.3;RMST;LINC00857;RP1-78O…
143100	HUNTINGTON DISEASE	HTT;143100;MEG3;HAR1A;HAR1B;DGCR5;NEAT1;BDNF-AS;HTT-AS;TUG1	H19;CDKN2B-AS1;BCYRN1;SNHG3;SOX2-OT;GDNF-AS1;MALAT1;SNHG11;HOTAIR;TRAF3IP2-AS1;MIAT;LINC00271;DAOA-AS1;GAS5;DLEU2;UCA1;PVT1;SNHG16;TINCR;XIST;CTD-2193P3.2;IGF2-AS;SNHG5;RP11-59D5__B.2;RP11-574F21.2;AC092620.2;RP11-382A20.4;RP1-122O8.7;ATXN8OS;RP11-863P13.5;RP11-351I24.1;GS1-251I9.2;LINC00589;RP4-781K5.2;RP11-262I2.2;SALRNA1;RP5-1068B5.5;BACH1-IT1;RP11-4C20.4;RP11-860B13.1;RP11-386G11.3;RP11-428F8…
144700	RENAL CELL CARCINOMA, NONPAPILLARY	OGG1;VHL;RNF139;PBRM1;SETD2;144700;H19;MEG3;GAS5;PVT1;MALAT1;HIF1A-AS2;HIF1A-AS1	HOTAIR;CDKN2B-AS1;SNHG16;TUG1;XIST;UCA1;MYCNOS;HULC;CCAT1;CRNDE;LINC00032;SNHG5;IGF2-AS;DLEU2;BCYRN1;WT1-AS;ADAMTS9-AS2;NEAT1;ZFAT-AS1;CCDC26;BDNF-AS;MIR155HG;PCAT1;TUSC7;PDZRN3-AS1;MIR31HG;RP4-773N10.4;MCM3AP-AS1;TINCR;SNHG17;CBR3-AS1;SNHG11;LINC00963;LOXL1-AS1;BOK-AS1;AC004893.11;MIAT;RP11-226L15.5;PSMA3-AS1;RP11-378A13.1;RP5-821D11.7;LINC01315;LINC00638;AC062029.1;RP11-649E7.5;RP11-552M11.8;AC…
151400	LEUKEMIA, CHRONIC LYMPHOCYTIC	ARL11;151400;DLEU2;MIR155HG	PSORS1C3;MALAT1;HOTAIR;TUG1;GAS5;H19;MEG3;SNHG5;PVT1;LINC01269;RP11-61O1.2;LINC00243;RP11-1334A24.6;CTD-2506J14.1;RP11-327F22.2;LINC00861;RP11-479O16.1;CTC-378H22.1;AC022182.3;AC092580.4;PSMB8-AS1;LINC01222;AE000661.50;RP11-1049A21.2;AC108868.5;CTB-61M7.1;AC116366.5;SERPINB9P1;AC114752.3;AC012507.4;LINC00544;RP11-18H21.1;RP11-284N8.3;RP11-875O11.3;LINC00402;LINC00189;AP002954.4;RP11-764K9.1;AC006…
155600	MELANOMA, CUTANEOUS MALIGNANT, SUSCEPTIBILITY TO, 1	155600;H19;LINC00032;GAS5;CDKN2B-AS1	MALAT1;HOTAIR;TUSC7;MEG3;SNHG16;MYCNOS;PVT1;SNHG5;TUG1;MIAT;ZFAT-AS1;XIST;BCYRN1;DLEU2;ADAMTS9-AS2;UCA1;WT1-AS;IGF2-AS;HIF1A-AS2;CCDC26;HIF1A-AS1;CBR3-AS1;BDNF-AS;BOK-AS1;MIR155HG;SOX2-OT;SNHG11;HULC;MIR31HG;LINC01315;PCAT1;ACTA2-AS1;MKRN3-AS1;MIR7-3HG;HOTTIP;C1QTNF9B-AS1;LINC00963;TINCR;PCGEM1;PCA3;CTD-2083E4.7;AJ006998.2;CTA-221G9.12;CTD-3064M3.4;RP11-552M11.8;RP13-392I16.1;LINC00370;TMEM92-AS1…
155601	MELANOMA, CUTANEOUS MALIGNANT, SUSCEPTIBILITY TO, 2	CDKN2A;155601;H19;LINC00032;GAS5;CDKN2B-AS1	MEG3;MALAT1;HOTAIR;PVT1;SNHG5;MIAT;TUG1;XIST;ZFAT-AS1;ADAMTS9-AS2;CCDC26;DLEU2;BCYRN1;MIR155HG;UCA1;SNHG16;WT1-AS;BOK-AS1;IGF2-AS;CBR3-AS1;LINC01315;HIF1A-AS2;BDNF-AS;SNHG11;HIF1A-AS1;HULC;CTD-2006C1.2;SNHG7;RP11-66B24.4;RP3-508I15.14;RP11-747H7.3;DDX11-AS1;RP11-368P15.3;SOX2-OT;LINC01342;SNHG1;AC074183.4;RP11-488C13.5;MIR31HG;RP5-1142A6.9;HOXB-AS2;AC007750.5;C1QTNF9B-AS1;RP11-356I2.4;CTC-471J1.2…
161550	NASOPHARYNGEAL CARCINOMA, SUSCEPTIBILITY TO, 2	161550;HOTAIR;LINC01315;CDKN2B-AS1;MALAT1	H19;PVT1;GAS5;MEG3;TUG1;RMST;DLEU2;BCYRN1;MIAT;SNHG16;XIST;UCA1;ZFAT-AS1;LINC00032;NEAT1;TUSC7;CBR3-AS1;HULC;SOX2-OT;TUSC8;IGF2-AS;MIR155HG;SNHG5;CRNDE;CCAT1;LINC00271;MYCNOS;TINCR;MIR31HG;LINC01370;MIR7-3HG;PDZRN3-AS1;ADAMTS9-AS2;ACTA2-AS1;HOTTIP;CCDC26;BOK-AS1;HIF1A-AS1;LINC00963;C1QTNF9B-AS1;PCAT1;HIF1A-AS2;SNHG3;LIFR-AS1;RP11-5P18.5;AC096574.5;LINC00707;ST3GAL5-AS1;RP11-196G18.22;RP11-7O11.3
168600	PARKINSON DISEASE, LATE-ONSET	GBA;HTRA2;PARK2;SNCA;SNCAIP;PARK7;168600;LINC01262;UCHL1-AS1	NEAT1;MALAT1;BDNF-AS;RP4-809F18.2;LINC00437;LINC01378;RP5-1039K5.16;ENOX1-AS1;BAALC-AS1;LINC00461;RP11-384F7.2;C5orf17;RP11-286E11.1;RP11-946L20.2;RP11-521O16.2;MIR124-2HG;LINC00499;RP11-38L15.3;TUNAR;C3orf67-AS1;RP11-267C16.1;VSTM2A-OT1;RP11-86H7.6;RAPGEF4-AS1;RP11-373E16.3;AQP4-AS1;RP4-561L24.3;RP11-108E14.1;RP11-243A14.1;PABPC1L2B-AS1;C5orf64;RP11-560I19.1;RP1-46F2.3;LINC00507;KB-1000E4.2;RFPL…
176270	PRADER-WILLI SYNDROME	NDN;176270;H19;MKRN3-AS1	MEG3;CDKN2B-AS1;MALAT1;GAS5;HOTAIR;WT1-AS;BDNF-AS;LINC00032;SNHG11;SNHG16;XIST;CCDC26;TUG1;PVT1;ADAMTS9-AS2;BCYRN1;BOK-AS1;SOX2-OT;TINCR;RP11-156E6.1;RP11-552M11.8;CBR3-AS1;AL022476.2;RP1-228H13.5;CTA-221G9.12;NR2F1-AS1;TDRG1;CTD-2003C8.2;RP13-392I16.1;GS1-358P8.4;RP11-66B24.4;RP11-395B7.4;LINC00370;RP11-398K22.12;MBNL1-AS1;CTD-2083E4.7;RP11-59D5__B.2;TMEM254-AS1;LINC00948;RP11-184I16.4;RP11-451G…
176807	PROSTATE CANCER	EPHB2;KLF6;CHEK2;PTEN;HOXB13;ELAC2;MXI1;RNASEL;MSR1;176807;IGF2-AS;H19;LINC00963;C1QTNF9B-AS1;MEG3;PCA3;PCGEM1;GAS5;CBR3-AS1;CDKN2B-AS1;PVT1;MALAT1;PCAT1	HOTAIR;XIST;BOK-AS1;TDRG1;BCYRN1;UCA1;TUSC7;MIR31HG;LINC00032;ADAMTS9-AS2;TUG1;SOX2-OT;CCDC26;MIAT;SNHG16;SNHG5;DLEU2;HOTTIP;HULC;WT1-AS;MIR7-3HG;LINC01315;ACTA2-AS1;HIF1A-AS1;SNHG11;HIF1A-AS2;ZFAT-AS1;UBA6-AS1;SERHL;RP11-774O3.3;NEAT1;BDNF-AS;RP3-523C21.2;DIO3OS;LINC00638;RP5-890O3.9;LINC00900;AP001469.9;RP11-33B1.4;AP001372.2;AC074212.5;LINC00883;DNM1P35;MYCNOS;ITGA9-AS1;AP001258.4;RP11-166D19.…
181500	SCHIZOPHRENIA	RGS4;DISC1;FXYD6;181500;MIAT;HAR1A;LINC00271;HAR1B;TRAF3IP2-AS1;DAOA-AS1;BDNF-AS	CDKN2B-AS1;H19;NEAT1;SNHG11;MALAT1;MEG3;DGCR5;SOX2-OT;TUG1;HTT-AS;BCYRN1;SNHG3;PVT1;PDZRN3-AS1;LINC01370;GDNF-AS1;MIR7-3HG;UCHL1-AS1;FLJ33581;KCNQ1DN;LINC01234;RP11-586D19.1;CTD-2292P10.4;ENOX1-AS1;C5orf17;BAALC-AS1;RP11-755B10.3;RP11-116N8.4;CTB-113P19.4;RP11-493K23.4;RP11-548B3.3;RP11-470L19.2;RP11-1134I14.8;RP4-561L24.3;RP11-489D6.2;RP11-946L20.2;RP11-521O16.1;RP13-786C16.1;NR2F1-AS1;RP11-9G1.…
182280	SMALL CELL CANCER OF THE LUNG	182280;HOTAIR;MALAT1	H19;GAS5;MEG3;CDKN2B-AS1;PVT1;LINC00032;TUG1;BCYRN1;UCA1;TINCR;ACTA2-AS1;HIF1A-AS2;HIF1A-AS1;RMST;LINC01315;DLEU2;TUSC7;SNHG16;XIST;NEAT1;HULC;TUSC8;MIR155HG;CRNDE;SNHG5;CCAT1;CBR3-AS1;MYCNOS;IGF2-AS;SOX2-OT;LINC00271;MIR31HG;MIAT;MIR7-3HG;BOK-AS1;HOTTIP;PDZRN3-AS1;LINC01370;C1QTNF9B-AS1;PCAT1;LINC00963;TDRG1;LINC00694;RP1-140C12.2;RP11-333A23.4;OVCH1-AS1;RP11-295G20.2;XXyac-YRM2039.3;RP11-677I18…
187300	TELANGIECTASIA, HEREDITARY HEMORRHAGIC, OF RENDU, OSLER, AND WEBER	ENG;187300;TTTY7;AC079610.2;LINC00336;RP11-277A4.4;CTD-2008L17.2;LINC01020;FAM66B;LINC01139;LINC01204;FLJ33581;HAR1B;AC005592.2;LEF1-AS1;AC007392.3;SNHG15;RP4-655J12.4;AC007743.1;SMIM2-IT1;ZEB1-AS1;TTLL11-IT1;AC093620.5;SNHG6;RP11-472K22.1;RP11-434D9.1;CTD-2193P3.2;RP11-371F15.3;RP11-933H2.4;RP4-798P15.3;RP11-736K20.5;RP11-1038A11.2;LINC00929;LINC00596	H19;MALAT1;HOTAIR;CDKN2B-AS1;FLNB-AS1;CCDC144NL-AS1;LINC00271;SOX2-OT;GRTP1-AS1;RP11-620J15.2;FAM138C;NPPA-AS1;LINC01229;RP11-367J7.3;LINC00342;RP11-343B18.2;HAR1A;RP11-1277A3.1;RP11-329N22.1;RP11-677I18.3;TRAF3IP2-AS1;DACT3-AS1;CRNDE;RP11-495K9.6;TPT1-AS1;RP11-121A14.3;AP001476.2;CTD-2184D3.3;RP11-712B9.2;RP11-131N11.4;RP11-495K9.3;AP000442.1;RP11-345M22.2;RP11-197N18.7;EDRF1-AS1;RP11-109P11.1;L…
188550	THYROID CARCINOMA, PAPILLARY	NTRK1;TPR;TPM3;GOLGA5;ERC1;TRIM24;NCOA4;RET;TFG;TRIM27;TRIM33;PCM1;CCDC6;188550;PSORS1C3;PTCSC3	H19;MALAT1;MEG3;HOTAIR;SNHG16;CCAT1;CRNDE;HULC;NEAT1;LINC00958;RP1-276N6.2;RP11-136O12.2;RP11-390F4.6;CTD-3051D23.4;RP11-109J4.1;AC104667.3;LINC00963;RP11-22C11.2;RP13-895J2.3;RP11-532F12.5;LINC01508;RP11-465K1.2;HEXA-AS1;RP3-523K23.2;RP11-355O1.11;SAPCD1-AS1;AC034220.3;LINC01503;AC083843.1;LINC00336;AC005082.12;RP11-272K23.3;SNHG14;RP11-240M16.1;RP13-395E19.3;RP11-543D5.1;AP000697.6;TRPC7-AS2;RP…
194070	WILMS TUMOR 1	WT1;194070;H19;WT1-AS	MEG3;HOTAIR;RMST;CDKN2B-AS1;MALAT1;GAS5;XIST;TUG1;LINC00032;PVT1;LEMD1-AS1;C8orf49;LINC00473;AC092155.4;RP11-320G24.1;RP11-74M11.2;RP11-844P9.2;RP11-615I2.2;AC113608.1;CTC-436K13.1;CTA-992D9.7;RP11-342H21.2;RP1-272L16.1;RP3-495K2.2;RP11-260M19.2;RP11-89N17.2;CACNA1G-AS1;KB-1568E2.1;ADAMTS9-AS2;RP11-661D19.3;C6orf3;RP5-978I12.1;LINC01391;RP11-439A17.10;AC108051.1;Z99756.1;DNM3OS;AC073626.2;RP1-137…
211980	LUNG CANCER	ERBB2;TP53;CASP8;EGFR;BRAF;211980;H19;ACTA2-AS1;UCA1;MEG3;TINCR;HOTAIR;BCYRN1;MALAT1;TUG1	CDKN2B-AS1;GAS5;LINC00032;PVT1;SNHG16;ADAMTS9-AS2;XIST;CCDC26;SOX2-OT;CBR3-AS1;DLEU2;KCNQ1DN;HULC;CRNDE;CCAT1;NEAT1;MIR31HG;HAR1B;HAR1A;TUSC8;RMST;LINC01315;TUSC7;SNHG5;BDNF-AS;IGF2-AS;MIR155HG;WT1-AS;DGCR5;HTT-AS;HIF1A-AS1;SNHG3;HIF1A-AS2;SNHG11;MYCNOS;GDNF-AS1;MIAT;MIR7-3HG;AC074212.5;RP11-774O3.3;SERHL;TPT1-AS1;LOXL1-AS1;HOTTIP;DNM1P35;WEE2-AS1;CTC-241N9.1;LINC00638;RP11-713P17.4;COLCA1
222100	DIABETES MELLITUS, INSULIN-DEPENDENT	SH2B3;222100;IGF2-AS;MEG3;PVT1	IFNG-AS1;H19;MALAT1;HOTAIR;CDKN2B-AS1;GAS5;XIST;TUG1;HULC;WT1-AS;PCAT1;C1QTNF9B-AS1;CBR3-AS1;BOK-AS1;MIR7-3HG;PCGEM1;PCA3;ADAMTS9-AS2;MIAT;LINC00963;HOTTIP;CCDC26;UCA1;SNHG16;BCYRN1;SENCR;PSMB8-AS1;PCED1B-AS1;CTC-378H22.2;RP3-477O4.14;HIF1A-AS2;LINC00402;PIK3CD-AS1;SERPINB9P1;LINC00989;RP11-61O1.2;RP11-327F22.2;RP11-58E21.3;CTC-378H22.1;ITGB2-AS1;CTD-2341M24.1;MIR4435-1HG;LINC01259;RP3-475N16.1;A…
254500	MYELOMA, MULTIPLE	IRF4;FGFR3;IGHG1;CCND1;254500;HOTAIR;DLEU2;GAS5;PVT1;MALAT1;TUG1	MIR155HG;H19;MEG3;CDKN2B-AS1;SNHG5;XIST;BCYRN1;UCA1;SNHG16;LINC00032;LINC01315;RMST;NEAT1;IGF2-AS;BOK-AS1;TUSC8;ZFAT-AS1;TINCR;ACTA2-AS1;HULC;TDRG1;DGCR5;BDNF-AS;TUSC7;HAR1B;PSORS1C3;HIF1A-AS2;HIF1A-AS1;HAR1A;CBR3-AS1;MIAT;MIR31HG;HTT-AS;MIR7-3HG;PCAT1;CCAT1;LINC01370;LINC00271;SOX2-OT;CRNDE;C1QTNF9B-AS1;WT1-AS;PSMA3-AS1;RP11-705C15.3;AC084219.4;LINC00963;RP5-940J5.6;AC009948.5;CTC-301O7.4;AC1595…
256700	NEUROBLASTOMA, SUSCEPTIBILITY TO	KIF1B;256700;H19;SNHG16;MEG3;MYCNOS;CDKN2B-AS1;MALAT1	GAS5;HOTAIR;PVT1;LINC00032;TUG1;XIST;HIF1A-AS2;UCA1;HIF1A-AS1;HULC;BCYRN1;CCAT1;MIAT;CRNDE;IGF2-AS;NEAT1;ADAMTS9-AS2;BDNF-AS;WT1-AS;TUSC7;CCDC26;LINC01315;CTD-2003C8.2;CTA-221G9.12;AC079586.1;RP11-451G4.2;LINC00948;RP11-184A2.3;RP11-434B12.1;RP11-184I16.4;RP11-48F14.2;CTD-2130F23.2;MBNL1-AS1;MTOR-AS1;CTD-2083E4.7;AP000695.4;RP11-357D18.1;RP11-567N4.2;AF003626.1;RP11-386G11.3;AC083864.4;LINC00589;…
259500	OSTEOGENIC SARCOMA	RB1;CHEK2;259500;TUSC7;MALAT1	H19;CDKN2B-AS1;HOTAIR;MEG3;GAS5;PVT1;XIST;UCA1;BCYRN1;TUG1;SNHG16;LINC00032;MIR31HG;IGF2-AS;C1QTNF9B-AS1;PCAT1;LINC00963;CBR3-AS1;PCGEM1;PCA3;LINC01315;NEAT1;DLEU2;MYCNOS;LINC00271;CRNDE;HULC;TUSC8;TINCR;SNHG5;HIF1A-AS2;HIF1A-AS1;CCAT1;PDZRN3-AS1;TDRG1;MIR155HG;AC005562.1;BOK-AS1;RP11-152N13.5;LINC01370;ACTA2-AS1;AC015971.2;TTC28-AS1;RP11-513O17.2;THUMPD3-AS1;ZNRD1-AS1;BMS1P20;RP11-291L22.4;ADNP-…
260350	PANCREATIC CANCER	SMAD4;260350;HOTAIR;PVT1;MALAT1	H19;CDKN2B-AS1;MEG3;SNHG16;HULC;CCAT1;CBR3-AS1;CRNDE;SOX2-OT;GAS5;TUG1;RMST;BCYRN1;LINC01315;DLEU2;UCA1;IGF2-AS;XIST;NEAT1;TUSC7;SNHG5;TUSC8;LINC01370;MIR155HG;MIAT;LINC00271;HIF1A-AS1;HIF1A-AS2;PDZRN3-AS1;ACTA2-AS1;MIR31HG;RP11-96K19.4;PCAT1;RP11-544A12.8;SEMA6A-AS1;AC074212.5;TINCR;MIR7-3HG;SIK3-IT1;HOTTIP;C1QTNF9B-AS1;RP11-49O14.2;AC127904.2;LOXL1-AS1;EPN2-AS1;RP4-773N10.4;FOXN3-AS2;RP11-286E1…
268210	RHABDOMYOSARCOMA 1	268210;HOTAIR;RMST	H19;MEG3;WT1-AS;MALAT1;XIST;BOK-AS1;TDRG1;PVT1;CDKN2B-AS1;GAS5;LINC01315;TUG1;BCYRN1;DLEU2;HULC;CBR3-AS1;CRNDE;UCA1;CCAT1;SNHG16;SOX2-OT;TUSC8;MIR155HG;TINCR;SNHG5;IGF2-AS;MIR31HG;ACTA2-AS1;MIR7-3HG;SNHG14;FBXO36-IT1;MIAT;RP11-169E6.1;RP6-109B7.4;RP11-305P14.1;RP3-486I3.7;AC006019.4;RP5-1069C8.2;PTCSC3;RP11-323I15.5;RP11-727A23.5;AF230666.2;LINC00222;CTC-498J12.1;RP11-103J17.2;AC067956.1;PARD3-AS…
268220	RHABDOMYOSARCOMA 2	PAX3;FOXO1;PAX7;268220;HOTAIR;RMST	MALAT1;H19;PVT1;CDKN2B-AS1;MEG3;LINC01315;GAS5;TUG1;BCYRN1;DLEU2;XIST;SNHG16;CBR3-AS1;SOX2-OT;HULC;CRNDE;UCA1;TUSC8;MIR155HG;CCAT1;TINCR;BOK-AS1;MIR7-3HG;WT1-AS;SNHG5;TDRG1;RP11-451G4.2;ATP2A1-AS1;LBX1-AS1;CTD-2003C8.2;SMIM2-IT1;LINC01372;LINC00222;CTA-221G9.12;CTD-3064M3.4;IGF2-AS;CYP17A1-AS1;RP11-800A3.4;LINC00330;AC079586.1;HHATL-AS1;AP000487.6;LINC00346;LINC00948;MIR31HG;AC123886.2;CTD-2527I2…
273300	TESTICULAR GERM CELL TUMOR	KIT;FGFR3;STK11;273300;H19;TDRG1;XIST;BOK-AS1	HOTAIR;MEG3;RMST;MALAT1;CDKN2B-AS1;GAS5;PVT1;UCA1;WT1-AS;BCYRN1;IGF2-AS;MIR31HG;TUG1;SNHG16;C1QTNF9B-AS1;HULC;MIAT;CBR3-AS1;MIR7-3HG;PCAT1;LINC00963;PCA3;PCGEM1;HOTTIP;DLEU2;TUSC8;LINC00032;BDNF-AS;SNHG11;TUSC7;CRNDE;ADAMTS9-AS2;MKRN3-AS1;CCDC26;MYCNOS;RP11-981G7.1;CTD-3064M3.4;CCAT1;LBX1-AS1;CTD-2083E4.7;LINC01024;MBNL1-AS1;RP11-253E3.3;RP11-383H13.1;CTD-2527I21.4;RP1-140C12.2;HHATL-AS1;AC079922…
502000	AGING	502000;BCYRN1;KCNQ1DN	MALAT1;H19;HOTAIR;CDKN2B-AS1;MEG3;UCA1;TUSC8;SOX2-OT;HAR1A;HAR1B;GDNF-AS1;SNHG3;TINCR;TUG1;ACTA2-AS1;MIR31HG;GAS5;PVT1;XIST;RP1-46F2.3;RP6-191P20.4;TUNAR;RP11-416I2.1;TYMSOS;RP11-946L20.2;UCHL1-AS1;AQP4-AS1;RP1-104O17.1;RP11-267C16.1;RP11-923I11.3;SOX21-AS1;LINC00320;RP11-547D24.1;PABPC1L2B-AS1;RP11-373E16.3;LINC00844;LINC00463;LINC00391;LINC00507;AC093590.1;LINC00461;ARHGEF26-AS1;CTD-2049O4.1;CT…
600376	TELANGIECTASIA, HEREDITARY HEMORRHAGIC, TYPE 2	ACVRL1;600376;TTTY7;AC079610.2;LINC00336;RP11-277A4.4;CTD-2008L17.2;LINC01020;FAM66B;LINC01139;LINC01204;FLJ33581;HAR1B;AC005592.2;LEF1-AS1;AC007392.3;SNHG15;RP4-655J12.4;AC007743.1;SMIM2-IT1;ZEB1-AS1;TTLL11-IT1;AC093620.5;SNHG6;RP11-472K22.1;RP11-434D9.1;CTD-2193P3.2;RP11-371F15.3;RP11-933H2.4;RP4-798P15.3;RP11-736K20.5;RP11-1038A11.2;LINC00596	LINC00929;CDKN2B-AS1;RP11-251M1.1;RP11-536K7.3;RP11-24F11.2;RP11-701P16.5;AC147651.4;WFDC21P;SFTA1P;RP11-815M8.1;GS1-600G8.5;LINC00152;H19;SH3RF3-AS1;MYO16-AS1;RP5-839B4.8;ATP13A4-AS1;RP11-276H7.2;LINC00670;RP11-434I12.3;RP11-77A13.1;CTD-2531D15.4;RP11-88I21.2;LINC00487;LINC00570;LINC00333;CTD-2292M14.1;RP11-125O18.1;RP11-1149O23.2;AC007278.2;RP11-513N24.1;CTA-363E6.6;RP11-646E18.2;FTO-IT1;RP4-53…
600634	PITUITARY ADENOMA, PROLACTIN-SECRETING	AIP;600634;H19;MEG3	MALAT1;HOTAIR;CDKN2B-AS1;GAS5;PVT1;WT1-AS;SNHG16;TUG1;ADAMTS9-AS2;CCDC26;XIST;IGF2-AS;UCA1;BDNF-AS;LINC00032;BCYRN1;SNHG11;HULC;ACTA2-AS1;CBR3-AS1;MKRN3-AS1;HIF1A-AS2;ITGA9-AS1;MYCNOS;CCAT1;HIF1A-AS1;ERVK3-1;PTCSC3;TTC28-AS1;BOK-AS1;PSMA3-AS1;RP11-552M11.8;AJ006998.2;RP11-16P6.1;AC093673.5;MAPKAPK5-AS1;ZFAS1;AC005562.1;ATE1-AS1;PSORS1C3;RP11-334J6.7;RP11-284M14.1;HLA-F-AS1;HAR1B;LINC00476;AP00137…
601626	LEUKEMIA, ACUTE MYELOID	KIT;PDGFRB;KRAS;FLT3;JAK2;ETV6;SETBP1;601626;H19;WT1-AS;MEG3	HOTAIR;MALAT1;CDKN2B-AS1;GAS5;TUG1;XIST;PVT1;DLEU2;MIR155HG;SNHG5;SNHG16;ADAMTS9-AS2;IGF2-AS;BOK-AS1;CCDC26;TDRG1;BDNF-AS;UCA1;LINC00032;BCYRN1;HULC;RP11-795F19.1;SNHG11;LINC00473;AC092155.4;CACNA1G-AS1;AC074212.5;LINC01355;RP11-320G24.1;LEMD1-AS1;ITGA9-AS1;C8orf49;LINC01391;RP11-552M11.8;MCM3AP-AS1;RP11-12A16.3;C6orf3;RP11-166D19.1;AL132709.8;RP11-276H19.1;AC113608.1;CTC-436K13.1;RP11-74M11.2;RP…
603956	CERVICAL CANCER	FGFR3;603956;H19;HOTAIR;BCYRN1;TUSC8;MALAT1	MEG3;XIST;TUG1;UCA1;CDKN2B-AS1;SNHG16;PVT1;GAS5;KCNQ1DN;BOK-AS1;TDRG1;DLEU2;SOX2-OT;RMST;LINC01315;TINCR;HAR1A;MIR31HG;BDNF-AS;HAR1B;HULC;ACTA2-AS1;LINC00032;TUSC7;GDNF-AS1;SNHG3;MIR7-3HG;CBR3-AS1;NEAT1;MIAT;MIR155HG;IGF2-AS;DGCR5;BAALC-AS1;TUNAR;SNAP25-AS1;C5orf17;CCAT1;CPB2-AS1;LINC01314;LINC00507;LINC00461;LINC00844;AC099684.1;TYMSOS;SOX21-AS1;RP1-46F2.3;RP6-191P20.4;RP11-728G15.1;RP11-243A14.1
605552	ABDOMINAL OBESITY-METABOLIC SYNDROME	605552;H19;SNHG11;BDNF-AS	CDKN2B-AS1;MEG3;MIAT;HAR1B;HAR1A;MALAT1;TUG1;LINC00271;TRAF3IP2-AS1;NEAT1;DGCR5;DAOA-AS1;HTT-AS;HOTAIR;GAS5;LINC00032;SNHG16;WT1-AS;PVT1;XIST;BCYRN1;MKRN3-AS1;CBR3-AS1;ADAMTS9-AS2;CCDC26;SOX2-OT;UCA1;MBNL1-AS1;RP11-567N4.2;PRRT3-AS1;RP11-184I16.4;RP11-760H22.2;AF003626.1;SALRNA1;CTD-2527I21.4;RP3-429O6.1;CTD-2003C8.2;CTD-2083E4.7;RP11-248G5.8;AP000695.4;CTA-221G9.12;BOK-AS1;LINC00589;AC083864.4;L…
605572	ABDOMINAL OBESITY-METABOLIC SYNDROME QUANTITATIVE TRAIT LOCUS 2	605572;H19;SNHG11;BDNF-AS	CDKN2B-AS1;MEG3;HAR1B;HAR1A;MIAT;TUG1;MALAT1;TRAF3IP2-AS1;NEAT1;DAOA-AS1;DGCR5;LINC00271;HTT-AS;HOTAIR;GAS5;LINC00032;SNHG16;WT1-AS;XIST;BCYRN1;MKRN3-AS1;CBR3-AS1;ADAMTS9-AS2;CCDC26;PVT1;SOX2-OT;UCA1;MBNL1-AS1;RP11-567N4.2;RP11-184I16.4;PRRT3-AS1;RP11-760H22.2;AF003626.1;SALRNA1;CTD-2527I21.4;RP3-429O6.1;CTD-2003C8.2;CTD-2083E4.7;RP11-248G5.8;AP000695.4;CTA-221G9.12;LINC00589;AC083864.4;LINC00370…
606445	PERSISTENT POLYCLONAL B-CELL LYMPHOCYTOSIS	CARD11;606445;SNHG5;GAS5	PVT1;MALAT1;H19;HOTAIR;DLEU2;TUG1;MIR155HG;CDKN2B-AS1;LINC00032;MEG3;ZFAT-AS1;XIST;IGF2-AS;HIF1A-AS2;RP11-378A13.1;CTC-301O7.4;WT1-AS;PCED1B-AS1;RP11-142C4.6;MIATNB;SERPINB9P1;PSMB8-AS1;RP11-327F22.2;LINC00426;LINC01550;RP3-475N16.1;AC004893.11;RP11-61O1.2;ITGB2-AS1;RP5-1071N3.1;RP3-477O4.14;KIAA0125;ZFAS1;RP11-58E21.3;CTC-378H22.2;LOXL1-AS1;TNRC6C-AS1;RP11-705C15.3;LINC00402;RP11-284N8.3;RP11-32…
606856	PANCREATIC CANCER, SUSCEPTIBILITY TO, 1	PALLD;606856;HOTAIR;PVT1;MALAT1	H19;CDKN2B-AS1;MEG3;GAS5;TUG1;UCA1;LINC01315;RMST;BCYRN1;DLEU2;XIST;IGF2-AS;CBR3-AS1;SNHG16;TUSC7;ACTA2-AS1;HULC;PDZRN3-AS1;NEAT1;MIR155HG;HOTTIP;HIF1A-AS2;SNHG5;MIR31HG;TUSC8;LINC01370;CCAT1;LINC00271;PCA3;PCGEM1;SOX2-OT;RP11-44F21.5;TINCR;C20orf166-AS1;CRNDE;HAND2-AS1;RP11-161D15.3;LINC01207;RP11-1069G10.2;LINC01273;AC006007.1;FRMD6-AS2;LINC00032;RP11-867G23.10;RP11-161D15.1;RP11-6O2.3;HOXA11-A…
607107	NASOPHARYNGEAL CARCINOMA	607107;HOTAIR;LINC01315;CDKN2B-AS1;MALAT1	H19;MEG3;PVT1;GAS5;RMST;TUG1;BCYRN1;MIAT;DLEU2;SNHG16;LINC00032;XIST;UCA1;NEAT1;TUSC7;CBR3-AS1;HULC;SOX2-OT;TUSC8;IGF2-AS;MIR155HG;SNHG5;CRNDE;CCAT1;LINC00271;TINCR;MYCNOS;MIR31HG;LINC01370;MIR7-3HG;PDZRN3-AS1;ADAMTS9-AS2;PTCSC3;ACTA2-AS1;PSORS1C3;HOTTIP;CCDC26;BOK-AS1;HIF1A-AS1;LINC00963;C1QTNF9B-AS1;HIF1A-AS2;PCAT1;SNHG3;LIFR-AS1;RP11-5P18.5;AC096574.5;LINC00707;RP11-196G18.22;ST3GAL5-AS1
607174	MENINGIOMA, FAMILIAL, SUSCEPTIBILITY TO	SMARCE1;MN1;607174;H19;MEG3	HOTAIR;CDKN2B-AS1;MALAT1;RMST;XIST;ADAMTS9-AS2;CCDC26;GAS5;BOK-AS1;PVT1;SNHG16;WT1-AS;TDRG1;TUG1;IGF2-AS;BDNF-AS;UCA1;BCYRN1;LINC00032;HULC;SNHG11;MBNL1-AS1;RP11-184I16.4;PRRT3-AS1;RP11-567N4.2;RP3-429O6.1;CTD-2003C8.2;SALRNA1;RP11-760H22.2;MYCNOS;AF003626.1;CTA-221G9.12;AP000695.4;ACVR2B-AS1;RP11-386G11.3;LINC00948;RP11-451G4.2;AC083864.4;CCAT1;AC079586.1;MTOR-AS1;RP13-392I16.1;RP11-48F14.2;CTD-…
607248	GLIOMA SUSCEPTIBILITY 4	607248;H19;MEG3;CCDC26;CDKN2B-AS1;ADAMTS9-AS2	GAS5;LINC00032;MALAT1;HOTAIR;PVT1;WT1-AS;SNHG16;TUG1;XIST;MIAT;UCA1;IGF2-AS;BCYRN1;BDNF-AS;HULC;ACTA2-AS1;TINCR;CBR3-AS1;MYCNOS;BOK-AS1;SNHG11;LINC01315;SOX2-OT;PCAT1;RP11-166D19.1;HAR1A;MIR31HG;HIF1A-AS1;CCAT1;RP11-276H19.1;MKRN3-AS1;HIF1A-AS2;HAR1B;RP11-795F19.1;HOTTIP;AC074212.5;LINC01355;AC106786.1;AJ006998.2;LINC00883;RP11-552M11.8;RP11-524C21.2;ITGA9-AS1;NEAT1;LINC00900;AC017060.1;RP11-706O…
607485	FRONTOTEMPORAL LOBAR DEGENERATION WITH TDP43 INCLUSIONS, GRN-RELATED	GRN;607485;NEAT1;MALAT1	HOTAIR;H19;MEG3;PVT1;CDKN2B-AS1;TUG1;GAS5;LINC01315;BCYRN1;TUSC7;SNHG16;XIST;BDNF-AS;DLEU2;UCA1;HAR1A;DGCR5;LINC01272;RP11-84C10.2;KANSL1-AS1;RP4-647J21.1;RP11-1143G9.4;CTC-378H22.1;RP11-18H21.1;RP11-750H9.5;CTD-2006K23.1;SNHG5;PSMB8-AS1;RP11-65M17.1;TRBV11-2;RP11-166N6.2;LINC01506;LINC00656;NHEG1;RP11-98D18.2;AP001189.4;RP11-37C7.1;FLJ38122;RP1-153P14.8;RP11-164H13.1;RP11-443B7.3;LINC00861;AC097…
608035	MELANOMA, CUTANEOUS MALIGNANT, SUSCEPTIBILITY TO, 4	608035;H19;LINC00032;GAS5;CDKN2B-AS1	MEG3;MALAT1;HOTAIR;ADAMTS9-AS2;CCDC26;TUG1;PVT1;BCYRN1;UCA1;SNHG5;ACTA2-AS1;TINCR;MIAT;ZFAT-AS1;XIST;DLEU2;WT1-AS;SNHG16;IGF2-AS;CBR3-AS1;BDNF-AS;LINC01315;BOK-AS1;MIR155HG;SOX2-OT;SNHG11;HIF1A-AS2;HULC;HIF1A-AS1;PCAT1;MIR31HG;MKRN3-AS1;MIR7-3HG;HOTTIP;C1QTNF9B-AS1;MYCNOS;LINC00963;PCGEM1;PCA3;CTD-2083E4.7;AJ006998.2;CTA-221G9.12;CTD-3064M3.4;RP13-392I16.1;RP11-552M11.8;LINC00370;TMEM92-AS1;RP11-…
608232	LEUKEMIA, CHRONIC MYELOID	ABL1;BCR;SETBP1;608232;H19;MEG3	PVT1;DLEU2;MIR155HG;MALAT1;CDKN2B-AS1;WT1-AS;GAS5;HOTAIR;SNHG16;ADAMTS9-AS2;TUG1;XIST;CCDC26;IGF2-AS;UCA1;BDNF-AS;LINC00032;BCYRN1;HULC;SNHG11;CCAT1;SNHG5;MYCNOS;CBR3-AS1;HIF1A-AS2;ACTA2-AS1;TINCR;MKRN3-AS1;HIF1A-AS1;BOK-AS1;AC074212.5;NEAT1;PCAT1;MIAT;DGCR5;RP11-552M11.8;ITGA9-AS1;RP11-166D19.1;RP11-795F19.1;MIR31HG;RP11-49I11.1;RP13-392I16.1;ACVR2B-AS1;HTT-AS;LINC01355;RP11-244O19.1;CTD-2083E4.…
608446	MYOCARDIAL INFARCTION, SUSCEPTIBILITY TO	LRP8;608446;MIAT;CDKN2B-AS1	H19;MALAT1;GAS5;BDNF-AS;HOTAIR;HAR1B;MEG3;HAR1A;LINC00271;TRAF3IP2-AS1;DAOA-AS1;LINC00032;XIST;MIR7-3HG;IGF2-AS;HOTTIP;BOK-AS1;HULC;LINC01315;ADAMTS9-AS2;SOX2-OT;CCDC26;PVT1;AC004837.5;AC084219.4;GABPB1-AS1;MANEA-AS1;BMS1P20;LURAP1L-AS1;RP11-197K6.1;RP11-203M5.7;SNHG16;RP11-102L12.2;CTC-343N3.1;RP11-357N13.2;RP11-266K4.9;BCYRN1;RP11-37B2.1;RP11-272P10.2;RP11-69L16.4;LINC00266-4P;AF131215.3;FAM66D…
608557	MYOCARDIAL INFARCTION, SUSCEPTIBILITY TO, 2	608557;MIAT;CDKN2B-AS1	H19;MALAT1;GAS5;BDNF-AS;HOTAIR;MEG3;HAR1A;LINC00271;HAR1B;TRAF3IP2-AS1;DAOA-AS1;XIST;IGF2-AS;LINC00032;MIR7-3HG;BOK-AS1;HOTTIP;HULC;LINC01315;SOX2-OT;ADAMTS9-AS2;PVT1;CCDC26;BCYRN1;CBR3-AS1;SNHG16;SNHG11;SNHG3;AC004837.5;LURAP1L-AS1;LINC01088;RP11-122C5.3;RP11-894P9.1;MYCNOS;ARAP1-AS2;RP11-763B22.4;RP11-537H15.3;RP11-625L16.3;RP11-317N8.3;AC114730.3;AC092675.3;RP11-680G24.5;YEATS2-AS1;MIR137HG;LI…
